# Supplementary material for: Development of a Conceptual Framework of Health Misinformation During the COVID-19 Pandemic: Systematic Review of Reviews
Source: JMIR Public Health Surveill. 2025 Nov 21;11:e62693. doi: 10.2196/62693 (PMC12680940; doi:10.2196/62693)
Supplement: Multimedia Appendix 2 [file publichealth_v11i1e62693_app2.xlsx]

## Sheet: Descriptive information
Title	Authors	Year	Topics	Aims	Conclusions
[Communication in times of pandemic: information, disinformation, and provisional lessons from the coronavirus crisis]	Casino G	2022	Information consumption, public trust in information sources, the role of the media, government communication, transparency.	This work intends to review what has been published on this communication crisis and aims to analyze: 1) the characteristics of the infodemic; 2) public access to information; 3) the confidence of citizens in the channels and sources of information; 4) the role of the media, and 5) government communication, focusing on the case of Spain.	Knowledge about the infodemic associated with COVID-19 is fragmentary and insufficient. Even though the health crisis is not closed for adequate evaluation, some provisional communication lessons can be drawn. The complexity of the disinformation phenomenon requires considering infodemiology as a scientific discipline to understand both the spread of disinformation and the spread of disease.
A scoping review of COVID-19 online mis/disinformation in Black communities	Kemei J, Alaazi DA, Tulli M, Kennedy M, Tunde-Byass M, Bailey P, Sekyi-Otu A, Murdoch S, Mohamud H, Lehman J, Salami B.	2022	Perception of COVID-19 shared on social media, other online platforms	To map out the nature and extent of current research on COVID-19 disinformation among Blacks in Africa and the African diaspora.	There is a global paucity of literature addressing COVID-19 online dis/misinformation among Black people. Dis/misinformation can fuel vaccine hesitancy and threaten the goal of herd immunity. Knowledge of the impact and implications of COVID-19 online dis/misinformation is necessary to inform public health interventions in Black communities.
A Scoping Review to Find Out Worldwide COVID-19 Vaccine Hesitancy and Its Underlying Determinants	Biswas MR, Alzubaidi MS, Shah U, Abd-Alrazaq AA, Shah Z.	2021	Global vaccine hesitancy, its determinats	To explore the scientific literature and find the determinants for worldwide COVID-19 vaccine hesitancy as reported in the literature.	The underlying factors of vaccine hesitancy are complex and context-specific, varying across time and socio-demographic variables. Vaccine hesitancy can also be influenced by other factors such as health inequalities, socioeconomic disadvantages, systemic racism, and level of exposure to misinformation online, with some factors being more dominant in certain countries than others. Therefore, stra…
A Systematic Literature Review on Fake News in the COVID-19 Pandemic: Can AI Propose a Solution?	Ahmad, T., Aliaga Lazarte, E. A., & Mirjalili, S.	2022	COVID-19, fake news, artificial intelligence, social media	To unpack a structured overview of previous research topics about fake news and findings and identify gaps.	COVID-19-related fake news transmitted on the Internet, particularly on social media platforms, is both a scientific conundrum and a practical difficulty. While research has been advancing significantly over the past couple of months, numerous questions remain unexplained, which we have indicated in this study. The research we have compiled in this study demonstrates that the widespread narrative…
A systematic review of the spread of information during pandemics: A case of the 2020 COVID-19 virus	Shobowale, O	2021	The spread information, misinformation, social media	To assess initial response to pandemics on the continent of Africa, in order to identify how the conspiracy theories, misinformation and disinformation related to COVID-19 may be identi- fied and mitigated throughout the coming months and years and suggest a research agenda for better informing these issues.	Overall, governments seeking to tackle COVID-19 misinformation must adopt a multilevel approach, addressing broad issues, the social media context and localized factors. Moreover, failing to address misinformation will inevitably worsen the death toll and economy burden of COVID-19. Thus, it is strongly recommended that African governments take active, urgent steps to combat misinformation and sp…
Antecedents and consequences of COVID-19 conspiracy beliefs: A systematic review	van Mulukom V, Pummerer LJ, Alper S, Bai H, Čavojová V, Farias J, Kay CS, Lazarevic LB, Lobato EJC, Marinthe G, Pavela Banai I, Šrol J, Žeželj I.	2022	COVID-19, coronavirus, conspiracy beliefs, guideline adherence, vaccine hesitancy, systematic review	The aim of this systematic review is to provide a comprehensive overview of the available research on COVID-19 conspiracy beliefs and to synthesise this research to make it widely accessible.	We conclude that understanding both the potential antecedents and consequences of conspiracy beliefs and how they are context-dependent is highly important to tackle them, whether in the COVID-19 pandemic or future threats, such as that of climate change.
Causes and treatment of Covid-19: Myths vs Facts	Ali SM, Hashmi A, Hussain T.	2020	Myths about causes and treatment of covid-19	To examinate the rumors and myths in the light of scientific facts we have till date	Higher education and trust in information from government contributed to decreasing belief in COVID-19 myths and false information. Trust in news from social media, interpersonal communication and clerics contributed to increasing belief in COVID-19 myths and false information, which in turn contributed to less critical social media posting practices, thereby exacerbated the infodemic. Media lite…
Combatting Against Covid‑19 & Misinformation: A Systematic Review	Ali S.	2022	Healthcare, Covid-19, pandemic, misinformation, mass media, social media	To highlight the misinformation and its potential impacts during the Covid-19 by using the Systematic Review Approach.	Therefore, misinformation largely plagued the scientific efforts and communities during the current pandemic. A topic like safety measures, vaccination, disease origins, and others primarily contain myths. For instance, home remedies can cure the Coronavirus. According to most of them, Vitamin-C and garlic intakes are the miracle remedies to treat the disease (Mian and Khan 2020). Similarly, Coro…
Communication vs evidence: What hinders the outreach of science during an infodemic? A narrative review	La Bella E, Allen A, Lirussi F.	2021	Infodemic, evidence-based, scientific communication, social media	The aim of the study is two-fold: 1) to outline the main factors that could have undermined communication of accurate scientific evidence during the COVID-19 pandemic, and 2) to highlight communication strategies that could promote access to scientific evidence by the stakeholders involved in the decision-making process.	Clear and concise messages in this form can help decision-makers to interpret data correctly, take consequent actions, and avoid being compromised by low-quality or even misleading information.
COVID-19 fake news among the general population: motives, sociodemographic, attitude/behavior and impacts - a systematic review	Balakrishnan V, Abdul Rahman LH, Tan JK, Lee YS.	2022	COVID-19, fake news, motives, sociodemographic, attitudes/behavior, impact	This systematic review aims to synthesize the literature reporting the motives, sociodemographic, attitude/behavior and impacts of fake news during the COVID-19 pandemic, targeting the general population worldwide.	The results show that low awareness, low knowledge, low media/health literacy, low trust in science/scientists, and entertainment/socialization are the main reasons why fake news spreads among lower socio-economic groups and is more visible in the crowd and among men. The spread of fake news has had negative consequences, especially violations of deterrence measures, negative sentiment and low tr…
COVID-19 information disorder: six types of harmful information during the pandemic in Europe	Hansson S, Orru K, Torpan S, BÄck A, Kazemekaityte A, Frislid-Meyer S, Ludvigsen J, Savadori L, Galvagni A, Pigrée A	2021	Risk communication, vulnerability, infodemic, misinformation, disinformation, coronavirus	To describe the types of pandemic-related informational content exposure to which could potentially make people more vulnerable, that is, increase their proneness to experience adverse effects, such as harm to the health and well-being of themselves or others.	While many authors have drawn attention to the diffusion of false information in the context of pandemics, in this study, we have zoomed in on the harmfulness dimension of the COVID-19 information disorder. We have put forward an empirical typology that helps to think systematically about particular information disorders as situational factors of social vulnerability that could adversely affect p…
COVID-19 Misinformation on Social Media: A Scoping Review	Joseph AM, Fernandez V, Kritzman S, Eaddy I, Cook OM, Lambros S, Jara Silva CE, Arguelles D, Abraham C, Dorgham N, Gilbert ZA, Chacko L, Hirpara RJ, Mayi BS, Jacobs RJ	2022	Coronavirus; Covid-19, disinformation, facebook, misinformation, pandemic, sars-cov-2, social media, twitter, youtube.	To identify the sources and impact of COVID-19 misinformation on social media and examine potential strategies for limiting the spread of misinformation.	Social media creates an easy, accessible outlet for the dissemination of misinformation and disinformation about the COVID-19 pandemic due to a lack of regulation of content. The spread of misinformation has been shown to create anxiety and doubt surrounding public health official advice. The results of this review may help us better understand the effect that COVID-19 misinformation on social me…
COVID-19 Misinformation: A Potent Co-Factor in the COVID-19 Pandemic	Aiyer I, Shaik L, Kashyap R, Surani S	2022	Vaccine hesitancy, infodemic, disinformation, misinformation, social media	To review the scope of the problem and examine strategies to help mitigate it.	The infodemic is here to stay and has potentially more lethal ramifications than even the COVID-19 pandemic. Unlike the hugely successful vaccination development program for COVID-19, inoculation strategies for this infodemic are not as easy to resolve and involve a complex interplay between social media companies, medical professionals, researchers, implementation scientists, and federal agencie…
COVID-19-Related Health Inequalities Induced by the Use of Social Media: Systematic Review	Shan Y, Ji M, Xie W, Zhang X, Ng Chok H, Li R, Qian X, Lam KY, Chow CY, Hao T	2022	COVID-19, health inequalities, mobile phone, social media use, systematic review.	This review aimed to identify and summarize COVID-19-related health inequalities induced by the use of social media and the associated contributing factors and to characterize the relationship between the use of social media and health disparities during the COVID-19 pandemic.	This paper was the first systematic review on this topic. Our findings highlighted the great value of studying the COVID-19-related health knowledge gap, the digital technology-induced unequal distribution of health information, and the resulting health inequalities, thereby providing empirical evidence for understanding the relationship between social media use and health inequalities in the con…
COVID-19-related misinformation on social media: a systematic review	Gabarron E, Oyeyemi SO, Wynn R	2021	Social media, misinformation	To review misinformation related to coronavirus disease 2019 (COVID-19) on social media during the first phase of the pandemic and to discuss ways of countering misinformation.	Social media play an increasingly important role in spreading both accurate information and misinformation. The findings of this review may help health-care organizations prepare their responses to subsequent phases in the COVID–19 infodemic and to future infodemics in general.
COVID-19, 5G conspiracies and infrastructural futures	Meese J, Frith J, Wilken R	2020	5G, conspiracy theories, COVID-19, economic statecraft, mobile infrastructure	To examine how this connection between COVID-19 and 5G has come about, how it can be situated within a longer history of concern around mobile technologies, and its impacts on policy preparation for and response to the rollout of 5G infrastructure.	This article focused on conspiracy theories linking COVID-19 to 5G technology in Australia, the United States, and the United Kingdom. It explored how these theories impact government inquiries and argued that underlying geopolitical concerns revolve around 5G infrastructure as a form of economic statecraft. The article highlighted the international implications of these conspiracies, emphasising…
Examining the Association between Social Media Misinformation and COVID-19 Vaccine Hesitancy: A Systematic Review	Waqas R, Yoonseok L.	2021	Social Media, infodemic, misinformation, COVID-19 vaccine, vaccine Hesitancy, systematic review	To explore the association between social media misinformation that leads to theCOVID-19 vaccine hesitancy, and, furthermore, to identify the most common concerns andconspiracy beliefs among people about the COVID-19 vaccine from the literature	Misinformation may have already infiltrated itself in people's consciousness, and studies haveshown that even brief exposure to misinformation may cause long-term memories to beformed(Zhu et al., 2012). As a result, policymakers may face challenges in 'undoing' the impactand communicating messages about the vaccine's safety, efficacy, and importance. Combating thespread of misinformation is proba…
Influencers and COVID-19: reviewing key issues in press coverage across Australia, China, Japan, and South Korea	Abidin C, Lee J, Barbetta T, Miao WS	2020	coronavirus, COVID-19, influencers, wanghong, press coverage, social media	Review the role of influencers in the information landscape and specific to the four country markets pre-COVID-19, present the methodology of this study, and present two sections of our findings.	This article examines influencers' differing perspectives and functions in four different nations during the COVID-19 pandemic. It highlights the need to conduct cross-cultural research and highlights influencers' growing role in dispelling myths and offering amusement. Influencers and governments have worked together on pandemic-related initiatives. However, the essay recognises the contentious …
Infodemic and fake news – A comprehensive overview of its global magnitude during the COVID-19 pandemic in 2021: A scoping review	Balakrishnan V, Ng WZ, Soo MC, Han GJ, Lee CJ	2022	COVID-19, Fake news, Motives, Detection, Topic, Scoping review	To synthesize the extant literature to understand the magnitude of this phenomenon in the wake of the pandemic in 2021, focusing on the motives and sociodemographic profiles, Artificial Intelligence (AI)-based tools developed, and the top trending topics related to fake news.	Immediate intervention and prevention efforts are needed to curb this anti-social behavior considering the world is still struggling to contain the spread of the COVID-19 virus.
Infodemics during era of COVID-19 pandemic: A review of literature.	Sharma LD, Joshi KJ, Acharya TA, Dwivedi MG, Sethy GB	2022	Infodemic, conspirancy, the influence of social media and the measures to fight infodemics	To review the role of infodemic in relation to worsening of COVID-19 spread and vaccine utilization with possible preventable measures to control infodemic.	Infodemics is a threat to the community during a pandemic-like situation. Infodemics raised during COVID-19 proved that we failed to learn from past pandemics and repeated the same in an exaggerated manner. Looking at growing social media dominance in society, infodemics should be viewed as an integral part of today’s communication era, which cannot be stopped but can be regulated and controlled …
Mis–Dis Information in COVID-19 Health Crisis: A Narrative Review	Clemente-Suárez VJ, Navarro-Jiménez E, Simón-Sanjurjo JA, Beltran-Velasco AI, Laborde-Cárdenas CC, Benitez-Agudelo JC, Bustamante-Sánchez Á, Tornero-Aguilera JF	2022	COVID-19 Pandemic, Myths, Conspiracy, Anti-vaccine	To reach a consensus and critical review about mis–dis information in COVID-19 crisis.	The response should be well-structured and addressed from different key points: central level and community level, with official and clearly centralized communication channels. The approach should be multifactorial and enhanced from the collaboration of social media companies to stop misleading information, and trustworthy people both working and not working in the health care systems to boost th…
Myths and conspiracy theories on vaccines and COVID-19: Potential effect on global vaccine refusals	Ullah I, Khan KS, Tahir MJ, Ahmed A, Harapan H	2021	Pandemic, Myths, Conspiracy, Anti-vaccine	Discusses the possible detrimental impacts of myths and conspiracy theories related to COVID-19 and vaccine on COVID-19 vaccine refusals as well as other vaccine programs.	Social, cultural, and political contexts play the vital role in decision making regarding vaccine acceptance and refusal. Anti-vaccine controversies concerning vaccine safety are vigorously circulating by social media via different platforms, upsurge the vaccine hesitancy among community members. The anti-vaccine behaviors among community due to misinformation might potentially hamper the COVID-1…
Overcoming COVID-19 vaccine hesitancy among ethnic minorities: A systematic review of UK studies	Hussain B, Latif A, Timmons S, Nkhoma K, Nellums LB	2022	Vaccine hesitancy, trust, ethnic minority	To strengthen understanding of COVID-19 vaccine concerns among ethnic minorities in the UK.	To address disparities in delivery and uptake of the vaccine, the voice of ethnic minority groups and their social and health circumstances must be better understood. There have been strong calls for attention to the disproportionate burden of COVID-19 on ethnic minority groups, with warnings that inaction will be responsible for further inequities in mortality.
Potential factors influencing COVID-19 vaccine acceptance and hesitancy: A systematic review	Roy DN, Biswas M, Islam E, Azam MS	2022	Vaccines, COVID-19, vaccination and inmunization, vaccine development, United States, Asia, social influence, viral vaccines	To identify an up-to-date and concise assessment of potential factors influencing COVID-19 vaccine acceptance and refusal intention, and to outline the key message in order to organize these factors according to country count.	The main factors leading to acceptance and hesitancy of the COVID-19 vaccine varied worldwide. However, global acceptance of the COVID-19 vaccine is based on several general psychological and social factors and the vaccine itself. People would interact with informative and practical messages explaining the safety, side effects and effectiveness of future vaccines against COVID-19, increasing vacc…
Preprint manuscripts and servers in the era of coronavirus disease 2019	Nabavi Nouri S, Cohen YA, Madhavan MV, Slomka PJ, Iskandrian AE, Einstein AJ.	2021	COVID-19, peer-review, preprint manuscript, preprint server.	To both examine the impact of preprint publishing on health sciences research and survey popular preprint servers amidst the current coronavirus disease 2019 (COVID-19) pandemic.	While vital in the rapid dispensation of science, preprint manuscripts promulgate their conclusions without peer review and possess the capacity to misinform. Undoubtedly part of the future of science, conscientious consumers will need to appreciate not only their utility, but also their limitations.
Proliferation of Papers and Preprints During the Coronavirus Disease 2019 Pandemic: Progress or Problems With Peer Review?	Vlasschaert C, Topf JM, Hiremath S.	2020	Preprints, Peer review, Critical appraisal, Blog posts, Twitter, COVID-19	To examine publishing in the COVID-19 era: from emerging data and clinical challenges, to new resources and public outreach measures.	COVID-19 has led to a surge of primary literature. It has readily exposed the benefits and pitfalls of various communication modalities, including the traditional publishing model, preprint servers, and social media. The uptake of preprint servers and the scientific discussion on social media have both been accelerated during the pandemic. The scientific community would be better served by lettin…
Pseudoscience and fraudulent products for COVID-19 management	Chavda VP, Sonak SS, Munshi NK, Dhamade PN.	2022	COVID-19, SARS-CoV-2, Vaccine, Fraudulent product, Pseudoscience, Myth	To cover all the possible pseudoscience data, myths, false home remedies, and fake social media messages that are spreading and misleading people. We have also attempted to cover the scientific facts that could prove the myths wrong and mentioned some suggestions and facts that would lead people in the correct direction and make them ready for the future.	In order to preserve public confidence in crises like this, elected officials should make straightforward, succinct choices and adhere to them without backtracking. Another message from the pandemic that elected officials should take away is the value of creating an economy that can change to serve our lifestyle and business better. The capitalist world operates on a "disposable" economy, in whic…
Psychology and politics of COVID-19 misinfodemics: Why and how do people believe in misinfodemics?	Mukhtar, S	2020	The mechanims of misinfodemics, the psychology of misinfodemics, the politics of coronavirus, animosity, curtailing strategies of misinfodemics of covid-19	Examines the mechanisms, operational structure, prevalence, predictive factors, effects, responses and potential curtailing strategies of misinfodemics of COVID-19.	The psychological foundations and political disposition of misinfodemics have implications for developing strategies designed to curtail the negative consequences on public health.
Public Emotional and Coping Responses to the COVID-19 Infodemic: A Review and Recommendations	Ying W, Cheng C.	2021	Anxiety, coronavirus, eHealth, fake news, false information, health literacy, misinformation; pandemic.	Examine mental health issues related to the COVID-19 pandemic and investigate coping responses used by the general public to deal with these effects.	In conclusion, the present review seeks to raise public awareness of the COVID-19 infodemic, highlight its adverse impacts, and offer recommendations for addressing these problems at the public, community, and individual levels. During the COVID-19 pandemic, the infodemic has had an immense detrimental impact on the physical and mental health of people worldwide. Although the infodemic is a novel…
Public policy and conspiracies: The case of mandates	Lewandowsky S, Holford D, Schmid P.	2022	Trust in science, vaccination mandates, conspiracy theories, Implications for policy	Discuss the implications for using mandates in public health policy and argue that decisions about mandates need to be weighed against the consequences of alternative measures -which may also increase conspiracy beliefs albeit for different reasons	Vaccine mandates may face opposition from an extremist minority due to radicalisation and polarisation. Not implementing mandates can lead to more deaths and increase belief in conspiracy theories. While the consequences are speculative, mandates can save lives even if they do not directly reduce conspiracy beliefs.
Rise of Conspiracy Theories in the Pandemic Times	Kużelewska E, Tomaszuk M	2022	Conspiracy theories, Disinformation, Misinformation, COVID-19, The QAnon, Anti-vaccination movements, Anti-5G movements	The paper will try examine whether the rapid development of conspiracy theories within societies has had any relations to the level of trust towards government-made decisions.	This conclusion highlights the emergence and development of three main conspiracy theories during the COVID-19 pandemic: QAnon, the anti-vaccine movement, and the anti-5G movement. It emphasises the pandemic's influence in accelerating the development of these theories and the connection between conspiracy theories and decreasing trust in government. Social media significantly spread conspiracy t…
SARS-CoV-2 Vaccination in India: Considerations of Hesitancy and Bioethics in Global Health	Sarkar MA, Ozair A, Singh KK, Subash NR, Bardhan M, Khulbe Y	2021	Vaccines, bioethics	Discusses the state of mass immunization in India as a case of how vaccination and its hesitancy thereof gave rise to unique bioethical challenges in global health.	Post-pandemic debriefing on the subversion of bioethical principles will be needed, and an appropriate response may be required to rebuild and enhance the public faith in future mass vaccination movements.
SARS-CoV-2, Covid-19, and the debunking of conspiracy theories	Hakim MS	2021	Covid-19, HIV, SARS-CoV-2, laboratory generated, vaccine	Discuss common conspiracy theories associated with SARS‐CoV‐2 and Covid‐19 and consider how we can address and counterbalance these issues based on scientific information and studies.	Conspiracy theories are commonly easy to disseminate and propagate, yet difficult to refute. On one side, ‘science’ is often used to support conspiracy theories. The believers of conspiracy will continuously search for ‘scientific evidence’ to defend their claims that SARS‐CoV‐2 is a human‐made virus, such as the case with an HIV‐1 bioRxiv paper that has been retracted. On the other side, however…
Social media and attitudes towards a COVID-19 vaccination: A systematic review of the literature	Cascini F, Pantovic A, Al-Ajlouni YA, Failla G, Puleo V, Melnyk A, Lontano A, Ricciardi W	2022	COVID-19 vaccines, Global health, Pandemics, Public health, Social behaviors, Social media, Systematic review, Vaccine hesitancy, Viral infections.	To synthesise current evidence on the potential role of social networks in shaping COVID-19 vaccination attitudes, and explore their potential for shaping public health interventions to address the problem of vaccination reluctance.	This review sought to capture the current evidence present in the literature regarding the role social media platforms can play in affecting attitudes and behaviors relating to COVID-19 vaccination. This is done through a variety of approaches, including misinformation as well as establishment of communities and campaigns to promote behaviors that are not in line with public health recommendation…
Summarising data and factors associated with COVID-19 related conspiracy theories in the first year of the pandemic: a systematic review and narrative synthesis	Tsamakis K, Tsiptsios D, Stubbs B, Ma R, Romano E, Mueller C, Ahmad A, Triantafyllis AS, Tsitsas G, Dragioti E	2022	Conspiracy theories, Beliefs, COVID-19, Pandemic, First year, Public health, Misinformation, Infodemic	To map the prevalence of conspirancy theories prevalence in the first year of the pandemic (2020), to identify relevant factors and population characteristics that influence their existence. A third aim was to summarise existing evidence on the potential consequences of these conspiracy theories.	To the best of our knowledge, our study is one of the first systematic reviews examining conspiracy theories related to COVID-19 during the first year of the pandemic, when information about the virus continuously emerged. The current study found a worryingly high prevalence of COVID-19-related conspiracy beliefs during this period, including frequent beliefs about the intentional spread of the v…
Systematic review on the association of COVID-19-related conspiracy belief with infection-preventive behavior and vaccination willingness	Tilli Ripp & Jan Philipp Röer	2022	Beliefs in covid-19 related conspirancies, preventive behavior, impact of conspirancy beliefs on public health	To summarize and critically evaluate studies from the first year of the pandemic presenting findings on the association between COVID-19-related conspiracy belief and infection-preventive behavior and vaccination willingness.	The results point to the importance of the content of the conspiracy narratives. Various explanatory approaches and possible moderator variables are discussed, referencing the state of research on conspiracy beliefs and health-related preventive behavior after the first year of the pandemic. We argue that future studies should strive for a consistent operationalization and use of the term conspir…
The “Invisible Other”: Social Representations of COVID-19 Pandemic in Media and Institutional Discourse	Silvana de Rosa A, Mannarini T.	2020	Infectious disease, pandemic, COVID-19, institutional and media discourses, otherness	Explore the concept of "otherness" as it pertains to the representations of the COVID-19 pandemic in media and institutional discourses.	Finally, in times of high uncertainty, affective responses tend to dominate and to prevail so as to make sense of the unpredictable, thereby falling in the trap of dichotomousreasoning (Salvatore et al., 2019)that resonates with the logic of polemical social representations. Although multivocalitymay be confusing, it is part of the diverse and pluralistic world we live in: during emergencies, the…
The causes, impacts and countermeasures of COVID-19 “Infodemic”: A systematic review using narrative synthesis	Pian W, Chi J, Ma F.	2021	COVID-19 Infodemic, Cause, Countermeasure strategy, Health information needs/seeking, Risk communication, Rumor	To (1) synthesize the existing literature on the causes and impacts of COVID-19 infodemic; (2) summarize the proposed strategies to fight with COVID-19 infodemic; and (3) identify the directions for future research.	Social media usage and low level of health/eHealth literacy were identified as the major causes of the infodemic. However, as possible causes for the infodemic, the fast publication process and preprint service were not reported in empirical research previously and deserved future investigation. Moreover, the vicious circle of infodemic, involving the interaction between rumor spreading behavior …
The COVID-19 Infodemic: Mechanism, Impact, and Counter-Measures—A Review of Reviews	Ries M	2022	COVID-19, infodemic, misinformation, resilience, human rights, sustainable developmental goals, disaster cycle, prevention, SARS, H1N1, MERS, Ebola, infectious disease outbreak, public health, global health, security	The study aims to answer two main research questions: What is the current extent of the global infodemic's impact on people's ability to receive adequate healthcare, including COVID-19 vaccinations? What are the appropriate measures to manage the infodemic and ensure adequate healthcare during the SARS-CoV-2 pandemic?	An infodemic is significant, because it is recognized as a multifaceted problem beyond health and human rights, extending into global political spheres such as societal cohesion and security. The mechanism of the COVID-19 infodemic involves specific factors related to the situation, sender, instrument, and recipient. Although freedom of expression and the right to seek, receive, and impart inform…
The COVID-19 pandemic and the search for structure: Social media and conspiracy theories	Dow BJ, Johnson AL, Wang CS, Whitson J, Menon T.	2021	Conspirancy theories, social structures, social media	To offer a theoretical framework that outlines how the pandemic affects social media consumption, and how social media contributes to COVID‐19 conspiracy theories and their negative effects.	Kaptan has noted that the verb conspire “literally means to breathe together” and suggests that we “reflect on the power of the collective breath… to shape the way we interact with the world and people around us” (2020, p. 291). This study considers exactly what it means to be together during a global pandemic, and shows social media's ability to focus collective breath in a uniquely potent manne…
The impact of fake news on social media and its influence on health during the COVID-19 pandemic: a systematic review	Rocha YM, de Moura GA, Desidério GA, de Oliveira CH, Lourenço FD, de Figueiredo Nicolete LD.	2021	Covid-19, Fake news, Health, Infodemic knowing	To evaluate, through a systematic review, the impact of social media on the dissemination of infodemic knowing and its impacts on health.	By analyzing the phenomenon of fake news in health, it was possible to observe that infodemic knowledge can cause psychological disorders and panic, fear, depression, and fatigue.
The impact of misinformation on the COVID-19 pandemic	Ferreira Caceres MM, Sosa JP, Lawrence JA, Sestacovschi C, Tidd-Johnson A, Rasool MHU, Gadamidi VK, Ozair S, Pandav K, Cuevas-Lou C, Parrish M, Rodriguez I, Fernandez JP.	2022	COVID-19, healthcare, misinformation, public health, social media	This literature review aims at providing an overview and summary regarding the role of media, other information outlets, and their impact on the pandemic. The goal of this article is to increase awareness of the negative impact of misinformation on the pandemic.	Historically, healthcare misinformation has largely shaped public health behavior, but the impact of this association became ostensive during the COVID-19 pandemic. It brought about a surge of several rumors, hoaxes, and false theories regarding the origin of the virus, its spread, and treatment options which even led to fatalities in some cases. Misinformation regarding the incidence rate, preva…
The Relationship Between the COVID-19 Pandemic and Vaccine Hesitancy: A Scoping Review of Literature Until August 2021	de Albuquerque Veloso Machado M, Roberts B, Wong BLH, van Kessel R, Mossialos E	2021	COVID-19, immunisation, media, vaccine confidence, vaccine hesistancy, vaccine uptake, vaccines.	To synthesise evidence on the impact of the COVID-19 pandemic on vaccine hesitancy.	Several efforts should be undertaken to improve vaccine acceptance and coverage now and beyond the pandemic to optimal population protection.
The Role of (Dis)information in Society During the COVID-19 Pandemic	Czudy Z, Matuszczak M, Donderska M, Haczynski J	2021	COVID-19, disinformation, infodemic, misinformation, SARS-CoV-2	Demonstrating the harmfulness of disinformation and summarizing the COVID-19 false information to which recipients are most often exposed. Confrontation of the most popular myths about SARS-CoV-2 with the results of Evidence-Based Medicine (EBM).	The COVID-19 pandemic has challenged the public with information overload related to SARSCoV-2. Some of this information may be false and potentially harmful. The rapid spread of information reaching a wide audience is also a threat. We have not found a similar publication on this topic. The article draws attention to the problem of misinformation, thus helping in the prevention of infections and…
The science between the infodemic and other post-truth narratives: challenges during the pandemic	Giordani RCF, Donasolo JPG, Ames VDB, Giordani RL.	2021	Health communication, Democracy, Pandemic	To propose a reflection on the social phenomenon that involves communication and the construction of facts and narratives around science and the pandemic	Excessive inaccurate information and false content offer real risks when it comes to pro-health behaviours, prevention, and health protection. In the pandemic, in particular, disinformation leads people to adopt risky behaviors, increases the tension caused by the social and health crisis in the population, and causes discordant narratives. Thus, it generates resistance to health campaigns becaus…
The Use of Five Public Health Themes in Understanding the Roles of Misinformation and Education Toward Disparities in Racial and Ethnic Distribution of COVID-19	Arigbede OM, Aladeniyi OB, Buxbaum SG, Arigbede OJ.	2022	covid-19, epidemiologic model, public health themes, health literacy, public health policies, health disparities, underserved populations, evidence-based public heath, infodemic, misinformation	To evaluate how levels of education and misinformation interacted to cause a disparate distribution of COVID-19 among susceptible populations in the US.	Several factors combine to increase the risk for COVID-19 infection and adverse outcomes among African Americans and Hispanics. Notably, structural, and systemic disadvantages facing African Americans predispose them to a higher risk of COVID-19. Notably, low socioeconomic status and negative health determinants place these populations at increased risk of COVID-19. Low education attainment among…
Use of social media platforms by migrant and ethnic minority populations during the COVID-19 pandemic: a systematic review	Goldsmith LP, Rowland-Pomp M, Hanson K, Deal A, Crawshaw AF, Hayward SE, Knights F, Carter J, Ahmad A, Razai M, Vandrevala T, Hargreaves S	2022	COVID-19; Migrant; ethnic minority groups; public health; world wide web technology.	Migrants and ethnic minority groups have been disproportionately impacted by COVID-19 and have lower levels of vaccine uptake in some contexts. We aimed to determine the extent and nature of social media use in migrant and ethnic minority communities for COVID-19 information, and implications for preventative health measures including vaccination intent and uptake.	Social media platforms are an important source of information about COVID-19 for some migrant and ethnic minority populations. Urgent actions and further research are now needed to better understand effective approaches to tackling circulating misinformation, and to seize on opportunities to better use social media platforms to support public health communication and improve vaccine uptake.
Vaccination-hesitancy and vaccination-inequality as challenges in Pakistan's COVID-19 response	Perveen, S., Akram, M., Nasar, A., Arshad-Ayaz, A., & Naseem, A.	2022	COVID-19, Pakistan, hesitancy, inequality, vaccine.	The study explores which socio-cultural, religious and economic factors support and/or impede equitable access to COVID-19 vaccination.	There is a need to mobilise community influence, social media and mass media campaigns to educate the public about vaccination programs and the commitment of religious leaders to support mass vaccination.
What Contributes to COVID-19 Vaccine Hesitancy? A Systematic Review of the Psychological Factors Associated with COVID-19 Vaccine Hesitancy	Romate J, Rajkumar E, Gopi A, Abraham J, Rages J, Lakshmi R, Jesline J, Bhogle S	2022	COVID-19, pandemic, psychological factors, systematic review, vaccine hesitancy.	Aims to synthesise and integrate evidence on the psychological factors of vaccine reluctance in the pandemic context. Such a review can guide intervention programmes designed to build and strengthen responses to combat the pandemic threat.	Vaccine hesitancy is a major challenge to public health during pandemics. This systematic review focused on the psychological factors of vaccine hesitancy and reported the crucial determinants found to be common across countries and different demographic groups. The most common reason for vaccine hesitancy was its safety and side effects. However, conspiracy beliefs and using social media platfor…
What has been learned about COVID-19 vaccine hesitancy in Pakistan: Insights from a narrative review	Tharwani ZH, Kumar P, Marfani WB, Shaeen SK, Adnan A, Mohanan P, Islam Z, Essar MY	2022	Vaccine hesitancy, influence of factors for non-vaccination, belief in covid-19, conspiracy theories	To provide insights about COVID-19 vaccine hesitancy among Pakistanis, and its potential harm on public health. Moreover, we aim provide recommendations to counter the factors limiting the COVID-19 vaccination in Pakistan.	Vaccine hesitancy is a global public health threat, and its impacts are pronounced in Pakistan. This is reflected in the COVID-19 pandemic; low vaccination rates in Pakistan may lead to future outbreaks of new, potentially harmful, strains of COVID-19 which can prolong lockdowns in the country and affect mental health of the population. To improve the current situations, it is imperative for the …
What social media told us in the time of COVID-19: a scoping review	Tsao SF, Chen H, Tisseverasinghe T, Yang Y, Li L, Butt ZA	2021	Infodemic, social media	To identify and analyse studies on social media that were related to COVID-19 and focused on five themes: infodemics, public attitudes, mental health, detection or prediction of COVID-19 cases, government responses to the pandemic, and quality of health information in videos.	Our Review identified various topics, themes, and methodological approaches in studies on social media and COVID-19. Among the six identified themes, public attitudes comprised most of the articles. Among the selected studies, Twitter was the leading social media platform, followed by Sina Weibo. Few studies included machine learning methods, whereas most studies used traditional statistical meth…

## Sheet: Collected information
Título	Source	Specify	Message/Topic	Specify	Channel	Specify	Audience (receptor)	Audience (receptor)	Outcome	Specify	Drivers (objective of the message)	Specify
[Communication in times of pandemic: information, disinformation, and provisional lessons from the coronavirus crisis]	Scientific publications	All the sources			Media news	mass media	General population		Reduce trust	authorities, health professional.
[Communication in times of pandemic: information, disinformation, and provisional lessons from the coronavirus crisis]	Governments and Politicians				Social media				Fear/panic
[Communication in times of pandemic: information, disinformation, and provisional lessons from the coronavirus crisis]					Whatsapp/diffusion groups				Violation of rules
[Communication in times of pandemic: information, disinformation, and provisional lessons from the coronavirus crisis]					Twitter	gab			Bad health decisions	use of ineffective or harmful treatments
[Communication in times of pandemic: information, disinformation, and provisional lessons from the coronavirus crisis]					Reddit
A scoping review of COVID-19 online mis/disinformation in Black communities	Media news		Treatments	using herbal medicines, using drugs such as hydroxychloroquine	Whatsapp/diffusion groups		Low SES (education, income...)				Health prevention	By mistake
A scoping review of COVID-19 online mis/disinformation in Black communities	Religious leaders		Origin theories	biological weapon, chinese or united state labs, to control the population, due to 5G, related to the global elite, resentment of the West, and authoritarian attitudes and policies directed towards African countries	Social media		General population
A scoping review of COVID-19 online mis/disinformation in Black communities	Protest movements	antivaxxer	Preventive measures	drinking hot water, inhaling steam, drinking alcohol, eating certain foods,constant exposure to sunlight and hot temperatures or cold temperatures			Young population
A scoping review of COVID-19 online mis/disinformation in Black communities			Transmission theories	engaging in constant sex and sitting in the sun or shaving their beard			Older population
A scoping review of COVID-19 online mis/disinformation in Black communities			Immunity	Black people are immune and cannot die from COVID-19			People with diseases
A scoping review of COVID-19 online mis/disinformation in Black communities			Vaccines	safety, efficacy, side effects,persons who receive the vaccine will die within two years, that the COVID-19 vaccine will alter people's DNA, that the vaccine was developed in a hurry and cannot be trusted, that the vaccine has serious negative side effects, that the vaccine contains a chip, that the vaccine is ineffective, and that the vaccine is unsuitable for Black people in general			Ethnic minority	black
A Scoping Review to Find Out Worldwide COVID-19 Vaccine Hesitancy and Its Underlying Determinants	Protest movements	antivaxxer	Vaccines		Social media		Low SES (education, income...)		Vaccine hesitancy
A Scoping Review to Find Out Worldwide COVID-19 Vaccine Hesitancy and Its Underlying Determinants	Health organizations and experts		Immunity	natural inmunity			High religiosity		Vaccine refusal
A Scoping Review to Find Out Worldwide COVID-19 Vaccine Hesitancy and Its Underlying Determinants							Ethnic minority	black
A Systematic Literature Review on Fake News in the COVID-19 Pandemic: Can AI Propose a Solution?	Governments and Politicians	Presidents	Origin theories		Social media		Low SES (education, income...)		Misinformation spreading		Psychological satisfaction	Conspiranoids, Proselytizing, Narcissists, Creators of Chaos, Satirists, and Paranoid Tyrants, to hide the facts (confusion).
A Systematic Literature Review on Fake News in the COVID-19 Pandemic: Can AI Propose a Solution?	Women	Intuitive individuals and women	Preventive measures		Youtube		Ethnic minority		Pharmaceutical shortages		Political interest
A Systematic Literature Review on Fake News in the COVID-19 Pandemic: Can AI Propose a Solution?			Transmission theories				Young population		Bad health decisions		Financial benefits
A Systematic Literature Review on Fake News in the COVID-19 Pandemic: Can AI Propose a Solution?			Treatments				General population		Changes in risk perception		Health prevention	cyberchondria
A Systematic Literature Review on Fake News in the COVID-19 Pandemic: Can AI Propose a Solution?									Anxiety
A systematic review of the spread of information during pandemics: A case of the 2020 COVID-19 virus	Religious leaders		Treatments		Face to face		General population		Bad health decisions
A systematic review of the spread of information during pandemics: A case of the 2020 COVID-19 virus	Scientific publications		Preventive measures		Facebook		Ethnic minority	black	Violation of rules
A systematic review of the spread of information during pandemics: A case of the 2020 COVID-19 virus	Governments and Politicians	Tanzania’s president	Immunity	natural inmunity	Social media		High religiosity		Reduce trust	health professional. authorities
A systematic review of the spread of information during pandemics: A case of the 2020 COVID-19 virus
Antecedents and consequences of COVID-19 conspiracy beliefs: A systematic review	Low SES people		Origin theories	Artificial, bioweapon	Social media		Low SES (education, income...)	income, education	Conspiration theories		Psychological satisfaction
Antecedents and consequences of COVID-19 conspiracy beliefs: A systematic review	Social bots and AI		Treatments		Twitter		Young population	Cyprus, Greece, Poland, England, Germany, Switzerland, and the United States	Anxiety
Antecedents and consequences of COVID-19 conspiracy beliefs: A systematic review	Governments and Politicians	Individuals with conservative leanings	COVID-19 denialism	Scaremongering, flu/exagerated			Older population	United Kingdom, Brazil, and Portugal	Reduce trust	science, authorities, health professional.
Antecedents and consequences of COVID-19 conspiracy beliefs: A systematic review			Vaccines	5g, who is involved (e.g., Bill Gates, Big Pharma)			Female	Turkey, Jordan, Kuwait, Saudi Arabia, and Greece	Violation of rules
Antecedents and consequences of COVID-19 conspiracy beliefs: A systematic review			Transmission theories				Males	United States	Fear/panic	a sense of lacking control,
Antecedents and consequences of COVID-19 conspiracy beliefs: A systematic review							Other (specify)	no gender differences in COVID-19-related conspiracy beliefs were found in other samples from the United States, United Kingdom, Germany and Switzerland	Vaccine hesitancy
Antecedents and consequences of COVID-19 conspiracy beliefs: A systematic review							Ethnic minority	Ethnic groups, black	Stress
Antecedents and consequences of COVID-19 conspiracy beliefs: A systematic review							Extreme ideology	BUT In a Romanian sample, far-right political views were negatively related to belief in COVID-19 conspiracy theories which might be due to the specific situation in Romania, where being on the left of the political spectrum is related to religiosity and being less progressive.	Confusion	feelings of powerlessness, and higher levels of uncertainty
Antecedents and consequences of COVID-19 conspiracy beliefs: A systematic review							High religiosity		Depression	Depression
Antecedents and consequences of COVID-19 conspiracy beliefs: A systematic review							Low science literate	lower basic scientific knowledge	Food insecurity
Causes and treatment of Covid-19: Myths vs Facts	Others (Specify)	Misinformed people	Origin theories		Social media		Ethnic minority	black	Bad health decisions		Psychological satisfaction	the sake of personal satisfaction , just to cause harm to a person, a group or an organization
Causes and treatment of Covid-19: Myths vs Facts			Treatments		Twitter		General population				Entertainment (humor)	enjoyment.
Causes and treatment of Covid-19: Myths vs Facts			Immunity								Gain attention or status	there are some people who strongly believe in something but cannot prove it through evidence and therefore fabricate false stories to highlight its importance encouraging other to believe
Causes and treatment of Covid-19: Myths vs Facts			Transmission theories
Combatting Against Covid-19 & Misinformation: A Systematic Review	Social bots and AI		Vaccines		Media news	Fox tv, Mass media	Extreme ideology		Changes in risk perception		Political interest	they said CDC is exaggerating the pandemic to harm Donald Trump's reputation, COVID as a results of migration
Combatting Against Covid-19 & Misinformation: A Systematic Review			Treatments	Vitamin-C and garlic intakes are the miracle remedies to treat the disease	Social media				Discrimination	Xenofobia, LGBT Healthcare Rights Violation
Combatting Against Covid-19 & Misinformation: A Systematic Review			Origin theories	Coronavirus is a humanmade virus for personal interests and terrorism	Youtube				Fear/panic
Combatting Against Covid-19 & Misinformation: A Systematic Review			Transmission theories	receiving packages and letters from China is not safe	Facebook				Anxiety
Combatting Against Covid-19 & Misinformation: A Systematic Review					Twitter				Stress
Combatting Against Covid-19 & Misinformation: A Systematic Review									Food insecurity
Communication vs evidence: What hinders the outreach of science during an infodemic? A narrative review.	Scientific publications				Social media				Violation of rules
Communication vs evidence: What hinders the outreach of science during an infodemic? A narrative review.	Governments and Politicians								Reduce trust	science
Communication vs evidence: What hinders the outreach of science during an infodemic? A narrative review.									Bad health decisions
COVID-19 fake news among the general population: motives, sociodemographic, attitude/behavior and impacts - a systematic review	Low SES people		Treatments		Twitter		Low SES (education, income...)		Anxiety		Financial benefits
COVID-19 fake news among the general population: motives, sociodemographic, attitude/behavior and impacts - a systematic review	Media news				Facebook		Older population		Reduce trust	authorities, media
COVID-19 fake news among the general population: motives, sociodemographic, attitude/behavior and impacts - a systematic review					Tiktok		Young population		Misinformation spreading
COVID-19 fake news among the general population: motives, sociodemographic, attitude/behavior and impacts - a systematic review							Low science literate		Fear/panic
COVID-19 fake news among the general population: motives, sociodemographic, attitude/behavior and impacts - a systematic review							High religiosity		Violation of rules
COVID-19 fake news among the general population: motives, sociodemographic, attitude/behavior and impacts - a systematic review							Males
COVID-19 information disorder: Six types of harmful information during the pandemic in Europe	Health organizations and experts	Centre for Communicable Diseases and AIDS	Preventive measures	Protective face masks claimed to pose a health risk, Wearing a protective mask described as unnecessary, People with blood group 0 claimed to be less susceptible to COVID-19	Blogs	Mondo Sporco	General population		Vaccine refusal		Health prevention	"discourage people from participating in institutional solutions to block the spread of a disease (tests and vaccines)", prevent people from going to an emergency when they have symptoms of coronavirus or other serious health problems.
COVID-19 information disorder: Six types of harmful information during the pandemic in Europe	Governments and Politicians	Minister of Health Aurelijus Veryga	Origin theories	coronavirus’ pandemic started from cities that had ‘5G networks massively activated	Facebook	Mondo Sporco			Fear/panic		Mischief or trolling	violating the restrictions imposed by confinement
COVID-19 information disorder: Six types of harmful information during the pandemic in Europe	Scientific publications		Treatments	Lung ventilation described as a dangerous practice, Colloidal silver advertised as a remedy, People advised not to seek medical assistance	Media news	20min.lt, The Telegraph, Essere Informati, News NT newspaper			Violation of rules		Entertainment (humor)
COVID-19 information disorder: Six types of harmful information during the pandemic in Europe			Vaccines	COVID-19 tests and vaccination described as risky	Twitter				Anxiety		Financial benefits	High-tech masks’ promoted, Pensioners tricked into revealing their confidential bank details
COVID-19 information disorder: Six types of harmful information during the pandemic in Europe									Changes in risk perception	false security
COVID-19 information disorder: Six types of harmful information during the pandemic in Europe									Discrimination	harassment and racism
COVID-19 Misinformation on Social Media: A Scoping Review			Vaccines		Twitter		General population		Violation of rules		Entertainment (humor)
COVID-19 Misinformation on Social Media: A Scoping Review					Youtube				Vaccine hesitancy		Psychological satisfaction	suffering from deficient self-regulation
COVID-19 Misinformation on Social Media: A Scoping Review					Whatsapp/diffusion groups				Conspiration theories		Gain attention or status
COVID-19 Misinformation on Social Media: A Scoping Review					Media news	newspaper
COVID-19 Misinformation on Social Media: A Scoping Review					Facebook
COVID-19 Misinformation: A Potent Co-Factor in the COVID-19 Pandemic	Social bots and AI	trolls	Vaccines		Twitter		Low SES (education, income...)	low-income and disparity populations	Reduce trust	science	Mischief or trolling
COVID-19 Misinformation: A Potent Co-Factor in the COVID-19 Pandemic							Female	Misinformation targeting women,
COVID-19 Misinformation: A Potent Co-Factor in the COVID-19 Pandemic							Young population
COVID-19-Related Health Inequalities Induced by the Use of Social Media: Systematic Review	Social media communities	Communities in Twitter	Origin theories		Twitter	twitter,weibo	Low SES (education, income...)		Misinformation spreading		Mischief or trolling
COVID-19-Related Health Inequalities Induced by the Use of Social Media: Systematic Review	Media news		Preventive measures	Hydroxocloroquine	Facebook		General population		Bad health decisions		Financial benefits
COVID-19-Related Health Inequalities Induced by the Use of Social Media: Systematic Review	Governments and Politicians	Donald Trump	Treatments		Youtube		People with diseases		Stress
COVID-19-Related Health Inequalities Induced by the Use of Social Media: Systematic Review					Other	Zoom	Young population	College Students	Pharmaceutical shortages
COVID-19-related misinformation on social media: a systematic review	Health organizations and experts		Preventive measures		Twitter	twitter,weibo	People with diseases		Bad health decisions
COVID-19-related misinformation on social media: a systematic review	Governments and Politicians	Leaders of G7	Transmission theories	5G	Facebook		Other (specify)	Doctors	Stress
COVID-19-related misinformation on social media: a systematic review			COVID-19 denialism	Social Media Exagerate COVID-19	Instagram				Fear/panic
COVID-19-related misinformation on social media: a systematic review			Treatments		Youtube				Changes in risk perception
COVID-19-related misinformation on social media: a systematic review					Tiktok
COVID-19-related misinformation on social media: a systematic review					Social media
COVID-19, 5G conspiracies and infrastructural futures	Famous people	rapper MIA, actor John Cusack, 'boxer Amir Khan, singer Anne-Marie	Transmission theories		Media news	An specific interview in newspaper	General population		Reduce trust	authorities	Political interest
COVID-19, 5G conspiracies and infrastructural futures	Media news		Origin theories	5G cause covid-18	Instagram		Extreme ideology	Conspiracy lovers	Misinformation spreading		Gain attention or status
COVID-19, 5G conspiracies and infrastructural futures					Social media				Conspiration theories
COVID-19, 5G conspiracies and infrastructural futures									Violation of rules
Examining the Association between Social Media Misinformation and COVID-19 Vaccine Hesitancy: A Systematic Review	Governments and Politicians	led by political and non-medical Twitter users, Donald Trump	Vaccines	Ingredients (toxins, mercury), cancer, infertility, side effects, Bell facial palsy, microchips of Bill Gates and Dr. Anthony Fauci, kids, population control via microchips that was planned by Bill Gates	Twitter	twitter, weibo	Female		Vaccine hesitancy
Examining the Association between Social Media Misinformation and COVID-19 Vaccine Hesitancy: A Systematic Review	Friends and family	Friends			Facebook		Low SES (education, income...)	education	Anxiety
Examining the Association between Social Media Misinformation and COVID-19 Vaccine Hesitancy: A Systematic Review	Protest movements	antivaxxer			Instagram
Examining the Association between Social Media Misinformation and COVID-19 Vaccine Hesitancy: A Systematic Review					Whatsapp/diffusion groups	Telegram,whatsapp
Examining the Association between Social Media Misinformation and COVID-19 Vaccine Hesitancy: A Systematic Review					Tiktok
Examining the Association between Social Media Misinformation and COVID-19 Vaccine Hesitancy: A Systematic Review					Reddit
Examining the Association between Social Media Misinformation and COVID-19 Vaccine Hesitancy: A Systematic Review					Blogs	Naver
Examining the Association between Social Media Misinformation and COVID-19 Vaccine Hesitancy: A Systematic Review					Face to face	word to mouth
Examining the Association between Social Media Misinformation and COVID-19 Vaccine Hesitancy: A Systematic Review					Media news
Examining the Association between Social Media Misinformation and COVID-19 Vaccine Hesitancy: A Systematic Review					Social media	But also social media was positively associated with the likelihood of accepting the vaccine if recommended by a doctor
Examining the Association between Social Media Misinformation and COVID-19 Vaccine Hesitancy: A Systematic Review					Youtube
Influencers and COVID-19: reviewing key issues in press coverage across Australia, China, Japan, and South Korea.	Famous people	Influencers like Amanda Micallef	Preventive measures	lockdown, alcohol disinfection ,	Facebook
Influencers and COVID-19: reviewing key issues in press coverage across Australia, China, Japan, and South Korea.			COVID-19 denialism	COVID-19 was 'a ruse to get rid of physical money'	Whatsapp/diffusion groups	WeChat
Influencers and COVID-19: reviewing key issues in press coverage across Australia, China, Japan, and South Korea.			Vaccines		Youtube
Influencers and COVID-19: reviewing key issues in press coverage across Australia, China, Japan, and South Korea.					Tiktok
Infodemic and fake news – A comprehensive overview of its global magnitude during the COVID-19 pandemic in 2021: A scoping review	Social media communities	Social Media, General Website, Messaging Platform, Blog, News and Publication	Vaccines		Whatsapp/diffusion groups	Telegram, whatsapp	Males		Vaccine hesitancy		Financial benefits	comercial benefits
Infodemic and fake news – A comprehensive overview of its global magnitude during the COVID-19 pandemic in 2021: A scoping review			Treatments		Instagram	Pinterest	Young population		Violation of rules	Virus, Mask, Remedies/Cure	Psychological satisfaction	eagerness to first share
Infodemic and fake news – A comprehensive overview of its global magnitude during the COVID-19 pandemic in 2021: A scoping review			Diagnosis		Reddit		Extreme ideology	Experts, low fake detection skills, high internet or social media use, low analytical/socio-cognitive skill			Entertainment (humor)
Infodemic and fake news – A comprehensive overview of its global magnitude during the COVID-19 pandemic in 2021: A scoping review			Preventive measures		Twitter	twitter, weibo	Low SES (education, income...)				Political interest
Infodemic and fake news – A comprehensive overview of its global magnitude during the COVID-19 pandemic in 2021: A scoping review					Facebook						Health prevention
Infodemic and fake news – A comprehensive overview of its global magnitude during the COVID-19 pandemic in 2021: A scoping review					Youtube
Infodemic and fake news – A comprehensive overview of its global magnitude during the COVID-19 pandemic in 2021: A scoping review					Tiktok
Infodemics during era of COVID-19 pandemic: A review of literature			Origin theories	bat soup,laboratory engineered, chinese dietary habits	Social media				Anxiety		Financial benefits
Infodemics during era of COVID-19 pandemic: A review of literature			Treatments	alcohol,cow urine and dung	Twitter	Gab,twitter			Depression
Infodemics during era of COVID-19 pandemic: A review of literature			Preventive measures	hot salted water, avoid cold substances,					Suicide/death
Infodemics during era of COVID-19 pandemic: A review of literature			Vaccines	infertility, bill gates explains experimental technology and permanently alter your DNA
Mis-Dis Information in COVID-19 Health Crisis: A Narrative Review	Famous people		Vaccines	allergies, deaths, 5G, infertility	Social media				Reduce trust	science	Mischief or trolling	to polarize public opinion
Mis-Dis Information in COVID-19 Health Crisis: A Narrative Review	Governments and Politicians	Russia, China, or Iran were implementing misinformation and fake news campaigns in order to disrupt the world order and promote their political and economic interests	Preventive measures		Whatsapp/diffusion groups				Conspiration theories		Financial benefits
Mis-Dis Information in COVID-19 Health Crisis: A Narrative Review	Scientific publications		Treatments		Twitter				Bad health decisions		Psychological satisfaction	racist, sexist purposes, to damage public confidence in science and endanger public health, to discredit these types of measures by suggesting that social isolation is not economically justified
Mis-Dis Information in COVID-19 Health Crisis: A Narrative Review			Origin theories		Blogs
Mis-Dis Information in COVID-19 Health Crisis: A Narrative Review					Facebook
Mis-Dis Information in COVID-19 Health Crisis: A Narrative Review					Reddit	Reddit
Mis-Dis Information in COVID-19 Health Crisis: A Narrative Review					Youtube
Mis-Dis Information in COVID-19 Health Crisis: A Narrative Review					Media news	For older newspaper
Myths and conspiracy theories on vaccines and COVID-19: Potential effect on global vaccine refusals	Governments and Politicians	Robert F. Kennedy, Andrew Wakefield, Del Matthew Bigtree, Jennifer McCarthy Wahlberg	Vaccines	vaccines cause autism, vaccine eddicacy, infertility in teenaged girls or others			Low SES (education, income...)	education, education	Vaccine hesitancy		Political interest	Opposition against vaccines manifests not only in theological arguments but also object to them for political and legal reasons.
Myths and conspiracy theories on vaccines and COVID-19: Potential effect on global vaccine refusals	Protest movements	antivaxxer	COVID-19 denialism	a conspiracy of pharmaceutical companies to sell their products (Plandemia video), covid existance			Extreme ideology	low trust in government	Vaccine refusal
Myths and conspiracy theories on vaccines and COVID-19: Potential effect on global vaccine refusals			Origin theories	pre-planned project to cover the Bill Gates trackable microchip conspiracy, bio-weapon, 5g transmits the virus and weaken the human immunity, pharmaceutical companies to sell their products			Low science literate	inadequate health literacylow trust in government
Myths and conspiracy theories on vaccines and COVID-19: Potential effect on global vaccine refusals			Religion
Myths and conspiracy theories on vaccines and COVID-19: Potential effect on global vaccine refusals			Transmission theories	government is providing false number of COVID-19 cases to get more profit and donation
Overcoming COVID-19 vaccine hesitancy among ethnic minorities: A systematic review of UK studies			Vaccines	safety,			Low SES (education, income...)	income	Vaccine hesitancy
Overcoming COVID-19 vaccine hesitancy among ethnic minorities: A systematic review of UK studies							Ethnic minority	black
Overcoming COVID-19 vaccine hesitancy among ethnic minorities: A systematic review of UK studies							Female	young pregnant female
Potential factors influencing COVID-19 vaccine acceptance and hesitancy: A systematic review			Vaccines	effectiveness,information sufficiency, conspirancy, side effect, political role, social influence, fear and anxiety, vaccine mandated					Vaccine refusal
Potential factors influencing COVID-19 vaccine acceptance and hesitancy: A systematic review									Vaccine hesitancy
Preprint manuscripts and servers in the era of coronavirus disease 2019	Scientific publications	preprints	Origin theories	a human creation
Preprint manuscripts and servers in the era of coronavirus disease 2019			Diagnosis	covid diagnosis through an App
Proliferation of Papers and Preprints During the Coronavirus Disease 2019 Pandemic: Progress or Problems With Peer Review?	Scientific publications	preprints and published articles	Treatments	against the use of nonsteroidal anti-inflammatory drugs, antihypertensive medications inysecurity	Media news	Mass media
Proliferation of Papers and Preprints During the Coronavirus Disease 2019 Pandemic: Progress or Problems With Peer Review?					Twitter	Sina Weibo,twitter
Proliferation of Papers and Preprints During the Coronavirus Disease 2019 Pandemic: Progress or Problems With Peer Review?					Other	LinkedIn,
Proliferation of Papers and Preprints During the Coronavirus Disease 2019 Pandemic: Progress or Problems With Peer Review?					Social media
Proliferation of Papers and Preprints During the Coronavirus Disease 2019 Pandemic: Progress or Problems With Peer Review?					Facebook
Pseudoscience and fraudulent products for COVID-19 management	Scientific publications		Treatments	home remedies, vitamin d, clhoroquine, pneumonia vaccine, ivermectina, bleach, to swab their anuses with a cotton dipped in violet oil	Facebook		High religiosity	from MENA (the Middle East & North Africa), india	Vaccine refusal		Financial benefits	Selling fraudulent products for COVID-19
Pseudoscience and fraudulent products for COVID-19 management	Governments and Politicians		Vaccines		Social media				Vaccine hesitancy
Pseudoscience and fraudulent products for COVID-19 management	Protest movements	antivaxxer	Immunity	natural	Other	new sources
Pseudoscience and fraudulent products for COVID-19 management					Media news	leading news
Pseudoscience and fraudulent products for COVID-19 management					Whatsapp/diffusion groups	Telegram
Pseudoscience and fraudulent products for COVID-19 management					Youtube
Psychology and politics of COVID-19 misinfodemics: Why and how do people believe in misinfodemics?	Famous people	self-proclaimed celebrities, self-identified social media stars and the mainstream media's public figures	Origin theories	bioweapon by government, genocidal agenda to wage an economic and psychological war, a complot from muslims or jews, espionage, a population control scheme,	Social media		Low SES (education, income...)		Addiction	oversdose on the drug cholorquine after the news about its effectiveness against COVID-19 proliferated (Nigeria)	Political interest	politicians and the mainstream media's public figures are propagating their own subjective interpretations of events in this situation of COVID-19 pandemic
Psychology and politics of COVID-19 misinfodemics: Why and how do people believe in misinfodemics?	Governments and Politicians		Preventive measures	ablution will keep them protected from transmitting coronavirus, saying Namaste instead of Arab greetings prevents the contraction of coronavirus, eating a poisonous fruit, mixing sodium chlorite solution with citric acid, producing chlorine dioxide	Tiktok		Low science literate	low or inadequate health literacy	Discrimination	xenophobia, anti-Chinese sentiment, racism, marginalization	Gain attention or status	self-proclaimed celebrities, self-identified social media stars,
Psychology and politics of COVID-19 misinfodemics: Why and how do people believe in misinfodemics?	Religious leaders	clerics hold the power to override the government's social-distancing instructions	Treatments	cocaine cure, drinking cow urine and applying cow dung to one's body can cure coronavirus, ibrations generated by clapping and blowing conch shells will kill the virus, hidroxicloroquina			Ethnic minority	inmigrants	Violation of rules
Psychology and politics of COVID-19 misinfodemics: Why and how do people believe in misinfodemics?			Diagnosis	contagion scale and self-diagnosis			Older population		Reduce trust	health professional.
Psychology and politics of COVID-19 misinfodemics: Why and how do people believe in misinfodemics?			Vaccines	exists before the pandemic			People with diseases	people with chronic health conditions, disability people, immigrants	Fear/panic
Psychology and politics of COVID-19 misinfodemics: Why and how do people believe in misinfodemics?			Transmission theories						Suicide/death
Psychology and politics of COVID-19 misinfodemics: Why and how do people believe in misinfodemics?			Immunity	vegan inmunity, race immunity, pakistan population inmunity due to the culture, religion, geographical position and the weather					Food insecurity
Psychology and politics of COVID-19 misinfodemics: Why and how do people believe in misinfodemics?									Anxiety
Public Emotional and Coping Responses to the COVID-19 Infodemic: A Review and Recommendations	Health organizations and experts	WHO, CDC	Preventive measures		Media news	political discourse	General population		Discrimination	discrimination
Public Emotional and Coping Responses to the COVID-19 Infodemic: A Review and Recommendations	Governments and Politicians		Treatments	anti-inflammatory drugs might worsen the infectionworsen the infection	Social media				Anxiety
Public Emotional and Coping Responses to the COVID-19 Infodemic: A Review and Recommendations									Suicide/death	committed suicide due to worries of infecting other villagers
Public Emotional and Coping Responses to the COVID-19 Infodemic: A Review and Recommendations									Depression	depression
Public Emotional and Coping Responses to the COVID-19 Infodemic: A Review and Recommendations									Stress
Public Emotional and Coping Responses to the COVID-19 Infodemic: A Review and Recommendations									Fear/panic
Public policy and conspiracies: The case of mandates	Protest movements	"Querdenker" movement (contrarian thinkers), freedom convoy	Vaccines		Social media		General population		Vaccine refusal		Political interest
Public policy and conspiracies: The case of mandates			Origin theories	5G					Bad health decisions	isolation, wear mask
Public policy and conspiracies: The case of mandates									Violation of rules	acts of vandalism against numerous telecommunication installations
Rise of Conspiracy Theories in the Pandemic Times									Conspiration theories
Rise of Conspiracy Theories in the Pandemic Times	Media news		Origin theories		Instagram				Vaccine refusal
Rise of Conspiracy Theories in the Pandemic Times	Protest movements	QAnon	Vaccines	5G microchips	Twitter	twitter, parler	People with diseases	psychological factors, epistemic motives, existential (emotional), social factors as well as political motives have been indicated	Reduce trust	authorities, science
Rise of Conspiracy Theories in the Pandemic Times					Youtube
Rise of Conspiracy Theories in the Pandemic Times					Whatsapp/diffusion groups	Telegram
Rise of Conspiracy Theories in the Pandemic Times					Blogs
Rise of Conspiracy Theories in the Pandemic Times					Facebook
SARS-CoV-2 Vaccination in India: Considerations of Hesitancy and Bioethics in Global Health	Governments and Politicians		Vaccines	death	Social media		General population		Reduce trust	science
SARS-CoV-2 Vaccination in India: Considerations of Hesitancy and Bioethics in Global Health	Health organizations and experts		Preventive measures				Other (specify)	health worker	Vaccine refusal
SARS-CoV-2 Vaccination in India: Considerations of Hesitancy and Bioethics in Global Health							High religiosity
SARS-CoV-2 Vaccination in India: Considerations of Hesitancy and Bioethics in Global Health							Low SES (education, income...)	income
SARS-CoV-2, Covid-19, and the debunking of conspiracy theories	Famous people	Andrew Kaufman	Vaccines	microchip, was made too fast, side effects	Facebook		General population		Vaccine refusal
SARS-CoV-2, Covid-19, and the debunking of conspiracy theories	Protest movements	antivaxxer	Treatments		Social media				Reduce trust	science
SARS-CoV-2, Covid-19, and the debunking of conspiracy theories	Governments and Politicians	Donald Trump	COVID-19 denialism	covid does not exist
SARS-CoV-2, Covid-19, and the debunking of conspiracy theories			Origin theories	Laboratory human creation, laboratory accident, Bill Gates, artificial manipulation involving the HIV‐1 genome
Social media and attitudes towards a COVID-19 vaccination: A systematic review of the literature	Protest movements	antivaxxer	Vaccines	side effects (bells palsy), bill gates and Dr. Anthony Fauci using microchip, suspicion about political or economic forces driving the COVID-19 pandemic or vaccine development, a lack of knowledge about the vaccine, changes in dna	Blogs	NAVER,	General population		Vaccine refusal
Social media and attitudes towards a COVID-19 vaccination: A systematic review of the literature	Governments and Politicians	Donald Trump			Face to face	word to mouth	Other (specify)	students (doctors and no doctors), Medicare	Fear/panic	Hysteria
Social media and attitudes towards a COVID-19 vaccination: A systematic review of the literature					Tiktok		Other (specify)	health workers
Social media and attitudes towards a COVID-19 vaccination: A systematic review of the literature					Social media		Female	women of reproductive age, pregnant women
Social media and attitudes towards a COVID-19 vaccination: A systematic review of the literature					Twitter		Low SES (education, income...)	education
Social media and attitudes towards a COVID-19 vaccination: A systematic review of the literature					Facebook
Social media and attitudes towards a COVID-19 vaccination: A systematic review of the literature					Youtube
Social media and attitudes towards a COVID-19 vaccination: A systematic review of the literature					Instagram
Social media and attitudes towards a COVID-19 vaccination: A systematic review of the literature					Whatsapp/diffusion groups				Reduce trust	authorities, health professional. Food and Drug Administration or the Centers for Disease Control and Prevention
Summarising data and factors associated with COVID-19 related conspiracy theories in the first year of the pandemic: a systematic review and narrative synthesis			Origin theories	laboratory created, biological weapon	Youtube		Low SES (education, income...)		Violation of rules
Summarising data and factors associated with COVID-19 related conspiracy theories in the first year of the pandemic: a systematic review and narrative synthesis			Vaccines	5g, bill gate's microchop	Face to face		Young population		Vaccine hesitancy
Summarising data and factors associated with COVID-19 related conspiracy theories in the first year of the pandemic: a systematic review and narrative synthesis			Religion	religious conspiracy theories			Female		Vaccine refusal
Summarising data and factors associated with COVID-19 related conspiracy theories in the first year of the pandemic: a systematic review and narrative synthesis			Transmission theories	intentional spread for economic or political reason			Males	only 1 study
Summarising data and factors associated with COVID-19 related conspiracy theories in the first year of the pandemic: a systematic review and narrative synthesis							Other (specify)	married, have kids, good physical health, lack of self-control, people who are less tolerant of uncertain situations and with higher levels of impulsivity,
Summarising data and factors associated with COVID-19 related conspiracy theories in the first year of the pandemic: a systematic review and narrative synthesis							Ethnic minority	in Australia misinformation was associated with a language other than English spoken at home
Summarising data and factors associated with COVID-19 related conspiracy theories in the first year of the pandemic: a systematic review and narrative synthesis							High religiosity
Summarising data and factors associated with COVID-19 related conspiracy theories in the first year of the pandemic: a systematic review and narrative synthesis							Extreme ideology
Systematic review on the association of COVID-19-related conspiracy belief with infection-preventive behavior and vaccination willingness			Origin theories	Human creation, jewish creation					Violation of rules
Systematic review on the association of COVID-19-related conspiracy belief with infection-preventive behavior and vaccination willingness			Vaccines	microchip, infertility					Vaccine hesitancy
The “Invisible Other”: Social Representations of COVID-19 Pandemic in Media and Institutional Discourse	Health organizations and experts	The prize Nobel of medicine Luc Montagnier said that it has been a manipulation from a bat's virus	Origin theories	deliberate invention’of tycoons such as Bill Gates so as to make money from the vaccine, biological weapon, a new form of cancer produce by 5G, produce in a lab to cause a crisis, a fortuitous leak from a Chinese lab	Social media		Low science literate	low level of health/eHealth literacy
The causes, impacts and countermeasures of COVID-19 “Infodemic”: A systematic review using narrative synthesis	Scientific publications	editorials, commentaries, viewpoints, and perspectives			Youtube		Extreme ideology	ideology (general skepticism, cultural/political orientation, and conservatism)	Pharmaceutical shortages
The causes, impacts and countermeasures of COVID-19 “Infodemic”: A systematic review using narrative synthesis					Social media				Anxiety
The causes, impacts and countermeasures of COVID-19 “Infodemic”: A systematic review using narrative synthesis									Misinformation spreading
The causes, impacts and countermeasures of COVID-19 “Infodemic”: A systematic review using narrative synthesis									Depression
The causes, impacts and countermeasures of COVID-19 “Infodemic”: A systematic review using narrative synthesis									Loneliness
The causes, impacts and countermeasures of COVID-19 “Infodemic”: A systematic review using narrative synthesis									Mental health worse	other neurological complications, the public psychological issues, breakdown of trust, and finally, the global economy.
The causes, impacts and countermeasures of COVID-19 “Infodemic”: A systematic review using narrative synthesis									Stress
The causes, impacts and countermeasures of COVID-19 “Infodemic”: A systematic review using narrative synthesis									Fear/panic	panic purchase
The causes, impacts and countermeasures of COVID-19 “Infodemic”: A systematic review using narrative synthesis									Violation of rules
The causes, impacts and countermeasures of COVID-19 “Infodemic”: A systematic review using narrative synthesis									Vaccine hesitancy
The causes, impacts and countermeasures of COVID-19 “Infodemic”: A systematic review using narrative synthesis									Reduce trust	authorities, health professional.
The COVID-19 Infodemic: Mechanism, Impact, and Counter-Measures—A Review of Reviews	Social bots and AI	fake doctors	Vaccines		Media news	newspaper, tv	Low SES (education, income...)	education	Addiction	increased substance dependence	Financial benefits	marketing was the direct-to-consumer targeted online advertisement of unproven and unauthorized stem-cell-based interventions in China
The COVID-19 Infodemic: Mechanism, Impact, and Counter-Measures—A Review of Reviews	Scientific publications				Other	scientific media	Low science literate	low health literecy	Stress		Political interest
The COVID-19 Infodemic: Mechanism, Impact, and Counter-Measures—A Review of Reviews	Governments and Politicians				Social media		Extreme ideology	low trust health service, low trust in pharmaceutical industry, low level of epistemic trust, avoidance of uncertainty, extraversion, collective narcissism, a conspiracy-prone mindset, high level of self-perceived risk, anxiety, complacency over low perceived personal risks, misinformation, dietary restrictions, historical concerns, a particular lifestyle (“natural medicine”), or COVID-19	Reduce trust	health professional. science institutions, health professional.
The COVID-19 Infodemic: Mechanism, Impact, and Counter-Measures—A Review of Reviews							Young population		Fear/panic	public worry, mass hysteria and mass fear also known as “coronaphobia” across different strata of the society
The COVID-19 Infodemic: Mechanism, Impact, and Counter-Measures—A Review of Reviews							High religiosity		Vaccine hesitancy
The COVID-19 Infodemic: Mechanism, Impact, and Counter-Measures—A Review of Reviews									Depression
The COVID-19 Infodemic: Mechanism, Impact, and Counter-Measures—A Review of Reviews									Discrimination	discrimination, stigmatization, and xenophobia against particular communities,
The COVID-19 Infodemic: Mechanism, Impact, and Counter-Measures—A Review of Reviews									Bad health decisions
The COVID‐19 pandemic and the search for structure: Social media and conspiracy theories	Famous people	influencers	Origin theories	pharmaceutical companies created COVID‐19	Facebook		Low science literate		Bad health decisions		Psychological satisfaction
The COVID‐19 pandemic and the search for structure: Social media and conspiracy theories	Others (Specify)	high ses	Vaccines		Reddit				Violation of rules	wear mask
The COVID‐19 pandemic and the search for structure: Social media and conspiracy theories	Governments and Politicians	donald trump			Twitter				Conspiration theories
The COVID‐19 pandemic and the search for structure: Social media and conspiracy theories	Social bots and AI				Social media				Vaccine hesitancy
The COVID‐19 pandemic and the search for structure: Social media and conspiracy theories	Protest movements	QAnon
The COVID‐19 pandemic and the search for structure: Social media and conspiracy theories	Social media communities
The impact of fake news on social media and its influence on health during the COVID-19 pandemic: a systematic review			Vaccines		Social media		Older population		Anxiety
The impact of fake news on social media and its influence on health during the COVID-19 pandemic: a systematic review			Transmission theories	mosquitoes	Facebook				Mental health worse	Psychic suffering, insomnia, anger, fatigue
The impact of fake news on social media and its influence on health during the COVID-19 pandemic: a systematic review			Origin theories	laboratory	Youtube				Depression
The impact of fake news on social media and its influence on health during the COVID-19 pandemic: a systematic review			Treatments	the consumption of food, vitamins, and beverages improved the clinical condition of the affected patient	Whatsapp/diffusion groups				Confusion
The impact of fake news on social media and its influence on health during the COVID-19 pandemic: a systematic review					Twitter				Fear/panic
The impact of fake news on social media and its influence on health during the COVID-19 pandemic: a systematic review					Media news	tv, media, newspaper			Stress
The impact of fake news on social media and its influence on health during the COVID-19 pandemic: a systematic review									Bad health decisions
The impact of fake news on social media and its influence on health during the COVID-19 pandemic: a systematic review									Vaccine hesitancy
The impact of misinformation on the COVID-19 pandemic			Vaccines	women's infertility, ability to alter the human genome, a global effort to decrease world population and skepticality regarding its emergency authorization granted by US Food and Drug Administration (FDA)	Social media				Vaccine hesitancy	decreasing frequency of routine childhood immunization
The impact of misinformation on the COVID-19 pandemic			COVID-19 denialism	The coffins buried were empty to increase public fear, the Covid didn't exist					Bad health decisions	an increase in advanced lung cancer cases among patients due to hesitancy to approach health care facilities is seen. there is a deterioration in health standards among already established patients
The impact of misinformation on the COVID-19 pandemic			Treatments						Suicide/death	death
The Relationship Between the COVID-19 Pandemic and Vaccine Hesitancy: A Scoping Review of Literature Until August 2021					Social media				Vaccine hesitancy	safety, effectiveness, side effects
The Relationship Between the COVID-19 Pandemic and Vaccine Hesitancy: A Scoping Review of Literature Until August 2021					Youtube				Fear/panic
The Role of (Dis)information in Society During the COVID-19 Pandemic			COVID-19 denialism	mortality similar to the influenza, The flood of often contradictory messages, The flood of often contradictory messages	Social media		Extreme ideology	Conservatives and a higher level of acceptance of the president by conservatives	Violation of rules	face mask in public spaces
The Role of (Dis)information in Society During the COVID-19 Pandemic			Vaccines		Youtube		Other (specify)	Reflective people	Food insecurity		Financial benefits	webs and books with conspiracy theories
The Role of (Dis)information in Society During the COVID-19 Pandemic			Treatments	X-rays show the worsening of COVID-19 infection, symptoms like fever improve with sauna					Pharmaceutical shortages	personal protective equipment as well as alcoholic detergents
The Role of (Dis)information in Society During the COVID-19 Pandemic			Origin theories	laboratory, biological weapon					Confusion	confusion in their lives led to the exacerbation ofpsychiatric pathologies and even the development of Post-Traumatic Stress Disorder in general population and in health profesionals
The Role of (Dis)information in Society During the COVID-19 Pandemic			Preventive measures	drink alcohol, rising nostrils with saline, do exercise,					Stress	confusion in their lives led to the exacerbation ofpsychiatric pathologies and even the development of Post-Traumatic Stress Disorder in general population and in health profesionals
The Role of (Dis)information in Society During the COVID-19 Pandemic			Transmission theories	pets are a potential source of infection, blood donation, asymptomatic have low risk of transmission, mosquito bites, 5G					Mental health worse	exacerbation of psychiatric pathologies
The Role of (Dis)information in Society During the COVID-19 Pandemic									Reduce trust	health professional. authorities
The Role of (Dis)information in Society During the COVID-19 Pandemic									Vaccine refusal
The Role of (Dis)information in Society During the COVID-19 Pandemic									Vaccine hesitancy
The science between the infodemic and other post-truth narratives: challenges during the pandemic	Governments and Politicians	Jair Bolsonaro	Origin theories		Youtube
The science between the infodemic and other post-truth narratives: challenges during the pandemic			Treatments	early treatments	Twitter
The science between the infodemic and other post-truth narratives: challenges during the pandemic			Transmission theories
The science between the infodemic and other post-truth narratives: challenges during the pandemic			COVID-19 denialism
The Use of Five Public Health Themes in Understanding the Roles of Misinformation and Education Toward Disparities in Racial and Ethnic Distribution of COVID-19	Social bots and AI		COVID-19 denialism	covid-19 is a scam	Twitter		Low SES (education, income...)		Violation of rules		Political interest
The Use of Five Public Health Themes in Understanding the Roles of Misinformation and Education Toward Disparities in Racial and Ethnic Distribution of COVID-19			Treatments		Social media		Ethnic minority	afroamerican due to the low education and long history of medical racism and discrimination, which includes unequal access to medical facilities, insurance, and treatment, hispanic	Vaccine refusal
The Use of Five Public Health Themes in Understanding the Roles of Misinformation and Education Toward Disparities in Racial and Ethnic Distribution of COVID-19			Transmission theories						Vaccine hesitancy
Use of social media platforms by migrant and ethnic minority populations during the COVID-19 pandemic: a systematic review	Friends and family	Community leaders from African, Caribbean, Asian and Eastern Mediterranean migrant groups in London, UK reported substantial COVID-19 vaccine hesitancy due to misinformation circulating on social media and word of mouth combined with a lack of accurate, translated and clear guidance	Vaccines	microchip, microchip to avoid travels, injecting covid, killing with the vaccine, making people infertile, or that vaccines are being tested on ethnic minority individuals, disrupt your natural immune system	Social media		Ethnic minority	migrant, language barriers, Syrian refugee mothers in Jordan	Vaccine hesitancy		Health prevention	to help other people (community leaders in UK, source)
Use of social media platforms by migrant and ethnic minority populations during the COVID-19 pandemic: a systematic review			Transmission theories	breastfeeding and covid, pregnancy	Twitter		Low SES (education, income...)	ses and income	Stress
Use of social media platforms by migrant and ethnic minority populations during the COVID-19 pandemic: a systematic review			Origin theories		Facebook				Loneliness	feelings of social isolation,
Use of social media platforms by migrant and ethnic minority populations during the COVID-19 pandemic: a systematic review			Treatments	Herbal remedies will be more effective	Instagram				Fear/panic
Use of social media platforms by migrant and ethnic minority populations during the COVID-19 pandemic: a systematic review									Reduce trust	authorities
Use of social media platforms by migrant and ethnic minority populations during the COVID-19 pandemic: a systematic review									Confusion	uncertainty
Vaccination-hesitancy and vaccination-inequality as challenges in Pakistan's COVID-19 response	Famous people	a renowned political analyst in Pakistan	Immunity	does not affect muslims	Social media		Young population		Vaccine hesitancy	retraso en vacunación, minorias religiosas no llegan las vacunas	Gain attention or status
Vaccination-hesitancy and vaccination-inequality as challenges in Pakistan's COVID-19 response	Governments and Politicians	Ex‐foreign ministry of Pakistan,	COVID-19 denialism	Covid-19 does not exist	Whatsapp/diffusion groups		High religiosity				Political interest
Vaccination-hesitancy and vaccination-inequality as challenges in Pakistan's COVID-19 response	Religious leaders		Vaccines	nanochips 5G, no halal, potential side effects, perception of vaccine by the clergy as “infidel vaccine", poor quality of vaccine, Western conspiracy to eradicate Muslim populations			Low SES (education, income...)	ses and education
Vaccination-hesitancy and vaccination-inequality as challenges in Pakistan's COVID-19 response	Protest movements	antivaxxer	Origin theories	The United States of inventing the Coronavirus in the UK labs and then transferring it to China for spread.
Vaccination-hesitancy and vaccination-inequality as challenges in Pakistan's COVID-19 response			Preventive measures	It only affects the elderly
What Contributes to COVID-19 Vaccine Hesitancy? A Systematic Review of the Psychological Factors Associated with COVID-19 Vaccine Hesitancy	Famous people	inconsistent information	Vaccines	microchips, infertility, side effects, is unsafe,	Media news	print media information, broadcaster	Extreme ideology	related with “anti-authority” attitudes, lmedical mistrust, less fear to covid-19	Changes in risk perception
What Contributes to COVID-19 Vaccine Hesitancy? A Systematic Review of the Psychological Factors Associated with COVID-19 Vaccine Hesitancy			Origin theories	Biological weapon	Social media		Low science literate	low levels of knowledge of the preventive measures related to COVID-19,	Vaccine hesitancy	low confidence in the effectiveness of the vaccine
What Contributes to COVID-19 Vaccine Hesitancy? A Systematic Review of the Psychological Factors Associated with COVID-19 Vaccine Hesitancy							Low SES (education, income...)	education	Vaccine refusal
What has been learned about COVID-19 vaccine hesitancy in Pakistan: Insights from a narrative review	Governments and Politicians	politically extremist, inconsistent information	Vaccines	unsafe, safety, side effects, implications of the vaccine on the fetus, Bill Gates, western countries to make Muslims slaves to the United States	Media news	tv	High religiosity		Vaccine hesitancy
What has been learned about COVID-19 vaccine hesitancy in Pakistan: Insights from a narrative review	Low SES people		Origin theories	“the virus was made in a laboratory” or “the virus was invented to attack Islamic nations so that Jews could rule the world” or “China made the virus to destroy Western countries.”			General population		Fear/panic
What has been learned about COVID-19 vaccine hesitancy in Pakistan: Insights from a narrative review	Religious leaders		Immunity	many Pakistanis had a stronger immune system in general			Female	pregnant	Violation of rules
What has been learned about COVID-19 vaccine hesitancy in Pakistan: Insights from a narrative review	Young		COVID-19 denialism	the covid does not exist			People with diseases	mental health problem
What has been learned about COVID-19 vaccine hesitancy in Pakistan: Insights from a narrative review	Famous people	Influencers					Low science literate	low health literacy
What has been learned about COVID-19 vaccine hesitancy in Pakistan: Insights from a narrative review							Low SES (education, income...)	income, education
What social media told us in the time of COVID-19: a scoping review	Social bots and AI		Vaccines	5g,	Social media				Anxiety
What social media told us in the time of COVID-19: a scoping review			Preventive measures		Whatsapp/diffusion groups				Violation of rules
What social media told us in the time of COVID-19: a scoping review					Media news
What social media told us in the time of COVID-19: a scoping review					Facebook
What social media told us in the time of COVID-19: a scoping review					Reddit	Reddit,
What social media told us in the time of COVID-19: a scoping review					Instagram	snapchat, instagram
What social media told us in the time of COVID-19: a scoping review					Twitter	Weibo, Twitter
What social media told us in the time of COVID-19: a scoping review					Tiktok
What social media told us in the time of COVID-19: a scoping review					Youtube
